# Supplementary material for: Integrated Analysis of Fatty Acids and Phenolic Compounds in Agriophyllum squarrosum (L.) Moq.: A Promising Desert Crop for Functional Foods and Sustainable Health
Source: Biomolecules. 2026 Jun 26;16(7):950. doi: 10.3390/biom16070950 (PMC13406645; doi:10.3390/biom16070950)
Supplement: Supplementary file 1 [file biomolecules-16-00950-s001.zip]

Archive with 5 entries (5 files):
- Table S2.xlsx
- Table S3.xlsx
- Table S4.xlsx
- Figure S1.png
- Table S1.xlsx
