# Supplementary material for: Integrated Analysis of Fatty Acids and Phenolic Compounds in Agriophyllum squarrosum (L.) Moq.: A Promising Desert Crop for Functional Foods and Sustainable Health
Source: Biomolecules. 2026 Jun 26;16(7):950. doi: 10.3390/biom16070950 (PMC13406645; doi:10.3390/biom16070950)
Supplement: Supplementary file 1 [file biomolecules-16-00950-s001.zip › Table S2.xlsx]

## Sheet: Table S2
Sample	Population	Coumarin	Isorhamnetin	Kaempferol	Quercetin	Rhamnetin	Tricin	Syringic acid	Vanillic acid	Total lipids	Arachidic acid	Behenic acid	Linoleic acid	α-Linolenic acid	Oleic acid	Palmitic acid	Stearic acid
AK01_01	AK01	0.027	0.29	0.13	0.12	0.055	0.075	0.058	0.09	15.4	1.12935	0.619203	50.252	0.756183	39.504	6.55664	1.18258
AK01_02	AK01	0.034	0.34	0.15	0.1	0.063	0.085	0.07	0.11	9.69	1.16822	0.614332	51.1304	0.775891	38.4274	6.60715	1.2767
AK01_03	AK01	0.03	0.31	0.14	0.11	0.06	0.082	0.062	0.095	13.85	1.10966	0.592883	51.2578	0.692795	38.9523	6.21229	1.18232
AK01_04	AK01	0.026	0.28	0.12	0.13	0.052	0.073	0.055	0.088	12.1	1.44455	0.790654	52.5054	0.893218	34.9227	7.92583	1.51763
AK01_05	AK01	0.033	0.36	0.16	0.09	0.065	0.09	0.072	0.112	14.32	1.47539	0.805019	52.3094	0.896844	34.7186	8.26361	1.53113
AK01_06	AK01	0.029	0.3	0.13	0.12	0.058	0.078	0.06	0.094	13.2	1.14832	0.635688	51.2036	0.83233	38.9379	6.11895	1.12325
AK01_07	AK01	0.031	0.33	0.15	0.11	0.062	0.084	0.066	0.102	10.85	2.09003	1.13262	56.3287	1.38804	25.1828	11.7328	2.14491
AK01_08	AK01	0.028	0.32	0.14	0.1	0.057	0.079	0.061	0.093	12.75	1.32	0.71	52.1	0.82	36.2	7.4	1.45
AK01_09	AK01	0.035	0.37	0.17	0.13	0.067	0.092	0.074	0.115	11.2	1.25	0.68	51.8	0.79	37.1	7	1.35
AK01_10	AK01	0.025	0.27	0.11	0.12	0.051	0.071	0.053	0.085	13.6	1.48	0.81	52.4	0.9	35.1	8.1	1.55
AK02_01	AK02	0.035	0.37	0.16	0.13	0.067	0.088	0.068	0.105	9.72	1.96746	1.10605	56.8904	1.31125	25.2835	11.2998	2.14154
AK02_02	AK02	0.03	0.32	0.14	0.11	0.06	0.082	0.062	0.097	7.71	1.93179	1.08701	57.6715	1.22361	27.0641	9.03716	1.98481
AK02_03	AK02	0.038	0.39	0.17	0.12	0.07	0.092	0.072	0.11	9.05	2.04276	1.11516	56.0857	1.28669	27.3242	10.0446	2.10093
AK02_04	AK02	0.033	0.35	0.15	0.14	0.064	0.086	0.065	0.102	8.22	1.39038	0.756388	53.2723	0.873627	33.941	8.33373	1.43263
AK02_05	AK02	0.031	0.34	0.16	0.1	0.062	0.084	0.06	0.098	9.33	1.36332	0.763577	55.641	0.922964	32.0685	7.86256	1.37813
AK02_06	AK02	0.036	0.38	0.18	0.13	0.069	0.09	0.071	0.108	8.05	1.09209	0.607803	50.7604	0.682837	39.5461	6.27719	1.03355
AK02_07	AK02	0.029	0.31	0.14	0.12	0.058	0.08	0.059	0.096	8.77	1.06836	0.594592	50.1969	0.655239	40.1	6.32852	1.05639
AK02_08	AK02	0.037	0.4	0.19	0.14	0.072	0.095	0.074	0.112	8.6	1.45	0.79	54.1	0.95	31.5	8.6	1.5
AK02_09	AK02	0.032	0.33	0.15	0.11	0.061	0.083	0.063	0.099	9.1	1.7	0.95	55.3	1.1	29.2	9.8	1.8
AK02_10	AK02	0.034	0.36	0.17	0.13	0.066	0.087	0.067	0.104	8.85	1.62	0.88	54.7	1.02	30.1	9.2	1.65
AL01_01	AL01	0.014	0.48	0.2	0.18	0.082	0.105	0.04	0.07	10.11	2.36623	1.06649	54.484	1.36372	26.0326	11.4658	3.2212
AL01_02	AL01	0.011	0.55	0.23	0.16	0.09	0.115	0.032	0.06	9.06	1.72246	0.76369	53.464	0.276183	32.7688	8.6174	2.38744
AL01_03	AL01	0.016	0.6	0.24	0.19	0.095	0.12	0.038	0.072	9.54	2.46113	1.08649	53.7568	1.52353	25.8583	11.9655	3.34819
AL01_04	AL01	0.013	0.52	0.21	0.17	0.088	0.112	0.035	0.068	10.02	2.37616	1.04359	55.3804	0.374573	26.1659	11.5204	3.13901
AL01_05	AL01	0.012	0.5	0.19	0.15	0.084	0.108	0.033	0.065	9.33	1.67626	0.722818	53.2454	0.373161	33.0911	8.478	2.41329
AL01_06	AL01	0.015	0.57	0.25	0.18	0.092	0.118	0.039	0.074	9.78	2.44605	1.0667	55.2603	0.621872	25.6466	11.5616	3.39695
AL01_07	AL01	0.017	0.62	0.26	0.2	0.1	0.125	0.042	0.076	9.65	2.1	0.95	54.2	0.9	28.5	10.2	2.8
AL01_08	AL01	0.01	0.46	0.18	0.14	0.08	0.102	0.031	0.058	10.3	2.55	1.12	55.8	1.4	25.2	12.1	3.5
AL01_09	AL01	0.013	0.53	0.22	0.17	0.089	0.113	0.036	0.069	9.2	1.85	0.82	53.7	0.65	31	9.1	2.5
AL01_10	AL01	0.015	0.58	0.24	0.18	0.094	0.119	0.039	0.073	10.5	2.6	1.15	56.1	1.45	24.8	12.3	3.6
AL02_01	AL02	0.013	0.58	0.23	0.2	0.094	0.122	0.037	0.071	8.47	2.45753	1.01586	55.2381	0.510946	25.5103	11.557	3.71031
AL02_02	AL02	0.017	0.62	0.26	0.18	0.1	0.13	0.042	0.075	8.95	2.38212	1.01804	54.3846	0.98519	27.8934	10.016	3.32075
AL02_03	AL02	0.012	0.54	0.21	0.17	0.088	0.115	0.035	0.067	8.62	2.25846	0.983711	54.9921	1.22903	25.9713	11.4456	3.11974
AL02_04	AL02	0.015	0.6	0.24	0.19	0.095	0.125	0.039	0.073	8.74	1.71132	0.757561	53.2553	0.766562	32.6178	8.53962	2.35177
AL02_05	AL02	0.014	0.56	0.22	0.16	0.09	0.118	0.036	0.069	8.88	2.33315	1.0331	54.2308	1.38145	25.9992	11.9019	3.12042
AL02_06	AL02	0.016	0.63	0.27	0.21	0.102	0.132	0.043	0.076	8.51	2.42935	1.0095	54.4389	0.977844	25.9971	11.5429	3.60441
AL02_07	AL02	0.011	0.52	0.2	0.15	0.085	0.11	0.034	0.066	8.9	2.2	0.98	54.8	1.1	26.8	11.2	3.1
AL02_08	AL02	0.018	0.65	0.28	0.22	0.105	0.135	0.045	0.078	8.3	1.95	0.85	53.9	0.7	30.5	9.5	2.6
AL02_09	AL02	0.014	0.57	0.23	0.18	0.092	0.12	0.038	0.071	9.1	2.5	1.05	55.6	1.3	25.6	11.8	3.4
AL02_10	AL02	0.016	0.61	0.25	0.19	0.097	0.128	0.041	0.074	8.6	2.3	1	54.3	0.95	27.9	10.8	3
KO01_01	KO01	0.042	0.27	0.11	0.09	0.053	0.068	0.085	0.125	7.84	1.96665	1.0901	57.4506	0.869443	26.467	10.0531	2.10308
KO01_02	KO01	0.038	0.25	0.1	0.11	0.05	0.065	0.078	0.118	9.82	1.33311	0.724845	54.0566	0.902848	33.0493	8.45426	1.47902
KO01_03	KO01	0.045	0.3	0.13	0.1	0.06	0.072	0.09	0.13	8.75	1.89969	1.06847	57.4397	0.860887	26.5132	10.2213	1.99674
KO01_04	KO01	0.041	0.28	0.12	0.095	0.056	0.07	0.082	0.122	8.21	1.93047	1.04714	57.3808	0.633882	26.8489	10.0861	2.07277
KO01_05	KO01	0.039	0.26	0.11	0.105	0.052	0.067	0.08	0.12	8.63	1.85563	1.04869	56.9943	0.230319	27.7011	10.1705	1.9994
KO01_06	KO01	0.044	0.29	0.13	0.098	0.058	0.073	0.088	0.128	8.05	1.29929	0.708725	54.312	0.467971	32.9795	8.779	1.45345
KO01_07	KO01	0.037	0.24	0.1	0.11	0.049	0.064	0.076	0.115	8.48	1.8323	1.05844	57.0945	0.550401	27.0576	10.425	1.98187
KO01_08	KO01	0.046	0.31	0.14	0.102	0.061	0.075	0.092	0.132	9.1	1.32601	0.732848	54.7281	0.831217	32.6774	8.36233	1.34215
KO01_09	KO01	0.04	0.27	0.12	0.09	0.055	0.069	0.083	0.123	8.9	1.75	0.98	56.8	0.75	28	9.8	1.9
KO01_10	KO01	0.043	0.29	0.13	0.1	0.058	0.072	0.089	0.129	7.95	1.4	0.76	54.8	0.6	31.5	8.9	1.6
