# Supplementary material for: Integrated Analysis of Fatty Acids and Phenolic Compounds in Agriophyllum squarrosum (L.) Moq.: A Promising Desert Crop for Functional Foods and Sustainable Health
Source: Biomolecules. 2026 Jun 26;16(7):950. doi: 10.3390/biom16070950 (PMC13406645; doi:10.3390/biom16070950)
Supplement: Supplementary file 1 [file biomolecules-16-00950-s001.zip › Table S3.xlsx]

## Sheet: Table S3
Population		Coumarin	Isorhamnetin	Kaempferol	Quercetin	Rhamnetin	Tricin	Syringic acid	Vanillic acid	Total lipids	Arachidic acid	Behenic acid	Linoleic acid	α-Linolenic acid	Oleic acid	Palmitic acid	Stearic acid
AK01	Mean	0.0298	0.317	0.14	0.113	0.059	0.0809	0.0631	0.0984	12.696	1.36155	0.73904	52.1287	0.874531	35.9046	7.59173	1.43085
	SD	0.0034254	0.03335	0.0182574	0.0133749	0.00537484	0.00699921	0.0071717	0.0106792	1.74457	0.294191	0.160983	1.63742	0.192601	4.18065	1.6489	0.296338
AK02	Mean	0.0335	0.355	0.161	0.123	0.0649	0.0867	0.0661	0.1031	8.74	1.56262	0.865058	54.4618	1.00262	31.6127	8.67835	1.6078
	SD	0.00302765	0.0302765	0.0166333	0.0133749	0.00465355	0.0046916	0.00517365	0.00564604	0.6123	0.349706	0.195619	2.45906	0.231722	5.03171	1.58026	0.399691
AL01	Mean	0.0136	0.541	0.222	0.172	0.0894	0.1137	0.0365	0.0685	9.749	2.21483	0.978979	54.5391	0.893303	27.9063	10.7309	3.03061
	SD	0.00222111	0.0523768	0.0265832	0.0181353	0.00620394	0.00718099	0.00368932	0.00593015	0.48045	0.350009	0.155744	1.02836	0.498721	3.21909	1.49808	0.466326
AL02	Mean	0.0146	0.588	0.239	0.185	0.0948	0.1235	0.039	0.072	8.707	2.25219	0.969777	54.514	0.990102	27.4789	10.8303	3.13274
	SD	0.00222111	0.0413118	0.0260128	0.0217307	0.00633859	0.00794775	0.00365148	0.00391578	0.249758	0.2466	0.0925384	0.676899	0.275652	2.36665	1.12154	0.418407
KO01	Mean	0.0415	0.276	0.119	0.1	0.0552	0.0695	0.0843	0.1242	8.573	1.65931	0.921925	56.1057	0.669697	29.2794	9.52515	1.79285
	SD	0.00302765	0.0222111	0.0137032	0.00713364	0.00413118	0.00356682	0.0053965	0.00557375	0.606777	0.282215	0.166593	1.43303	0.215372	2.88508	0.804581	0.290602
