# Supplementary material for: Integrated Analysis of Fatty Acids and Phenolic Compounds in Agriophyllum squarrosum (L.) Moq.: A Promising Desert Crop for Functional Foods and Sustainable Health
Source: Biomolecules. 2026 Jun 26;16(7):950. doi: 10.3390/biom16070950 (PMC13406645; doi:10.3390/biom16070950)
Supplement: Supplementary file 1 [file biomolecules-16-00950-s001.zip › Table S4.xlsx]

## Sheet: Table S4
ID	Population	TOPSIS
AK01_01	AK01	0.627645
AK01_02	AK01	0.377817
AK01_03	AK01	0.578902
AK01_04	AK01	0.473247
AK01_05	AK01	0.577741
AK01_06	AK01	0.550849
AK01_07	AK01	0.337261
AK01_08	AK01	0.506762
AK01_09	AK01	0.46853
AK01_10	AK01	0.543871
AK02_01	AK02	0.294795
AK02_02	AK02	0.184873
AK02_03	AK02	0.276593
AK02_04	AK02	0.292011
AK02_05	AK02	0.278398
AK02_06	AK02	0.355156
AK02_07	AK02	0.359072
AK02_08	AK02	0.298804
AK02_09	AK02	0.248764
AK02_10	AK02	0.270787
AL01_01	AL01	0.397756
AL01_02	AL01	0.383588
AL01_03	AL01	0.404339
AL01_04	AL01	0.409098
AL01_05	AL01	0.375943
AL01_06	AL01	0.417459
AL01_07	AL01	0.432044
AL01_08	AL01	0.373968
AL01_09	AL01	0.375837
AL01_10	AL01	0.4398
AL02_01	AL02	0.39349
AL02_02	AL02	0.39929
AL02_03	AL02	0.33276
AL02_04	AL02	0.395129
AL02_05	AL02	0.338184
AL02_06	AL02	0.408106
AL02_07	AL02	0.323018
AL02_08	AL02	0.41553
AL02_09	AL02	0.37646
AL02_10	AL02	0.381134
KO01_01	KO01	0.222221
KO01_02	KO01	0.323933
KO01_03	KO01	0.259489
KO01_04	KO01	0.237505
KO01_05	KO01	0.26537
KO01_06	KO01	0.282852
KO01_07	KO01	0.236222
KO01_08	KO01	0.310002
KO01_09	KO01	0.251274
KO01_10	KO01	0.263031
