# Supplementary material for: Integrated Analysis of Fatty Acids and Phenolic Compounds in Agriophyllum squarrosum (L.) Moq.: A Promising Desert Crop for Functional Foods and Sustainable Health
Source: Biomolecules. 2026 Jun 26;16(7):950. doi: 10.3390/biom16070950 (PMC13406645; doi:10.3390/biom16070950)
Supplement: Supplementary file 1 [file biomolecules-16-00950-s001.zip › Table S1.xlsx]

## Sheet: Table S1
FAME	Retention time (min)		Phenolic compounds	Retention time (min)
Methyl butanoate;4:0	17.255		Syringic acid	3.698
Methyl caproate;6:0	23.245		Vanillic acid	3.838
Methyl caprylate;8:0	29		Coumarin	6.878
Methyl caprate;10:0	34.16		Quercetin	13.957
Methyl undecanoate;11:0	36.5		Rhamnetin	14.55
Methyl laurate;12:0	38.725		Kaempferol	25.429
Methyl tridecanoate;13:0	40.79		Tricin	27.29
Methyl myristate;14:0	42.775		Isorhamnetin	28.69
Methyl myristoleate;(Z)14:1n-5	44.35
Methyl pentadecanoate;15:0	44.62
Methyl cis-10-pentadecenoate;(Z)15:1n-5	46.165
Methyl palmitate;16:0	46.425
Methyl palmitoleate;(Z)16:1n-7	47.66
Methyl margarate;17:0	48.07
Methyl cis-10-heptadecenoate;(Z)17:1n-7	49.305
Methyl stearate;18:0	49.7
Methyl elaidate;(E)18:1n-9	50.385
Methyl oleate;(Z)18:1n-9	50.765
Methyl linolelaidate;(E)18:2n-6	51.558
Methyl linoleate;(Z)18:2n-6	52.225
Methyl arachisate;20:0	52.27
Methyl ganma-linolenate;(Z)18:3n-6	53.335
Methyl cis-11-icosenoate;(Z)20:1n-9	53.726
Methyl linolenate;(Z)18:3n-3	53.988
Methyl heneicosanoate;21:0	54.03
Methyl cis-11,14-Icosadienoate;(Z)20:2n-6	55.334
Methyl behenate;22:0	55.295
Methyl eicosa-8,11,14-trienoate;20:3n-6	56.456
Methyl erucate;22:1n-9	56.74
Methyl cis-11,14,17-Icosatrienoate;(Z)20:3n-3	57.125
Methyl tricosanoate;23:0	57.175
Methyl arachidonate;(Z)20:4n-6	57.49
Methyl cis-13,16-Docosadienate;(Z)22:2n-6	58.495
Methyl lignocerate;24:0	58.88
Methyl cis-5,8,11,14,17-Eicosapentaenoate;(Z)20:5n-3	59.64
Methyl nervonate;(Z)24:1n-9	60.145
Methyl cis-4,7,10,13,16,19-Docosahexaenoate;(Z)22:6n-3	65.21
